# Supplementary material for: The hidden Markov model and its applications in bioinformatics analysis
Source: Genes Dis. 2025 Jun 22;13(1):101729. doi: 10.1016/j.gendis.2025.101729 (PMC12505677; doi:10.1016/j.gendis.2025.101729)
Supplement: Multimedia component 2 [file mmc2.xlsx]

## Sheet: Sheet1
Table S1. HMM tools in the review
Name	Type	Description	Site URL	Input	Output	PMID
HMMTOP	Online tool	An automatic server for predicting transmembrane helices and topology of proteins.	https://hmmtop.pbrg.hu/	Protein sequences in plain text, Fasta, and NBRF/PIR	HTML file or simple text file	11590105
HMMpTM	Online tool	A Hidden Markov Model based method capable of predicting the topology of transmembrane proteins and the existence of kinase specific phosphorylation and N/O-linked glycosylation sites across the protein sequence.	http://bioinformatics.biol.uoa.gr/HMMpTM	Protein sequences in FASTA format	Topology prediction results and Phosphorylation and Glycosylation site prediction results	24225132
Phobius	Online tool	A combined transmembrane topology and signal peptide predictor.	https://phobius.sbc.su.se/	Protein sequences in FASTA format or the sequence file	A list of the location of the predicted transmembrane helices, the predicted location of the intervening loop regions and signal peptide	15111065
PRED-TMBB	Online tool	A Hidden Markov Model method, capable of predicting and discriminating beta-barrel outer membrane proteins.	http://bioinformatics.biol.uoa.gr/PRED-TMBB	Protein sequences in FASTA format or plain text	Topology prediction results	15215419
GENSCAN	Online tool	Identification of complete gene structures in genomic DNA.	http://argonaute.mit.edu/GENSCAN.html	DNA sequence file	Text files and graphics files	9149143
AUGUSTUS	Online tool	A program that predicts genes in eukaryotic genomic sequences.	http://bioinf.uni-greifswald.de/augustus/	DNA sequences or a file in (multiple) FASTA format	Protein coding parts of the genes in both graphics and text format	15215400
GeneMark	A family of gene prediction programs	Gene finding method recognized as an efficient and accurate tool for genome projects.	http://exon.gatech.edu/GeneMark/	Sequence in FASTA format (with only one sequence record) or upload file	Result file in GTF	15980510
HMMGene	Online tool	A program for prediction of genes in anonymous DNA.	https://services.healthtech.dtu.dk/service.php?HMMgene-1.1	Sequences in FASTA format	Result file in GFF	9322033
HMMER	Online tool and software	HMMER is used to search sequence databases for homologs of protein or DNA sequences, and to make sequence alignments.	https://www.ebi.ac.uk/Tools/hmmer/	The sequence in FASTA format	Score view,Taxonomy view and Domain view	21593126
DMRMark	R package	Detect DMRs from methylation array data.	https://cran.r-project.org/src/contrib/Archive/DMRMark/	M-value pairs of each individual locus	The map that indicates differentially methylated regions	29036320
ExomeDepth	R package	Call Copy Number Variants from Targeted Sequence Data.	https://cran.r-project.org/src/contrib/Archive/ExomeDepth/	BAM or BED file	CNV calling file	32000839
XHMM	C++	A set of statistical and computational tools for calling CNVs from the exome sequencing data.	https://bitbucket.org/statgen/xhmm/get/master.zip	GATK coverage file	CNV calling file	23040492
ExomeCopy	R package	Detecting copy number variants based on the Hidden Markov Model.	http://www.bioconductor.org/packages/2.12/bioc/html/exomeCopy.html	BAM or BED file	CNV calling file	23089826

## Sheet: Sheet2
Table S2. Other HMM tools
Name	Type	Description	URL	PMID
SMART	websever	A Simple Modular Architecture Research Tool.	http://SMART.embl-heidelberg.de	33104802
MyHits	software	A collection of tools for the investigation of the relationships between protein sequences and motifs described on them.	http://hits.isb-sib.ch	11751236
Sulfinator	webserver	The Sulfinator is a software tool able to predict tyrosine sulfation sites in protein sequences.	http://www.expasy.org/tools/sulfinator/sulfinator-doc.html	12050077
MDscan	webserver	An algorithm for finding protein-DNA binding sites with applications to chromatin-immunoprecipitation microarray experiments.	http://BioProspector.stanford.edu/MDscan/	12101404
EasyGene	webserver	A prokaryotic gene finder that ranks ORFs by statistical significance.	https://services.healthtech.dtu.dk/services/EasyGene-1.2/	12783628
3D HMM	webserver	A rigorous 3D HMM representation for protein structures.	http://www.molmovdb.org/geometry/3dHMM	14715091
w3c	software	Protein domains identifier.	http://www.w3.org/TR/soap/	15980438
MINNOU	webserver	Membrane protein identification is based on relative lipid accessibility of sequences rather than explicit use of water immersion profiles and alignments.	http://minnou.cchmc.org	16293670
HMM-TM	webserver	A method of prediction of Transmembrane Alpha-Helical Proteins that allows incorporation of prior topological information concerning the sequences at hand, while at the same time the HMMs retain their full probabilistic interpretation in terms of conditional probabilities.	http://bioinformatics.biol.uoa.gr/HMM-TM	16597327
Pred	software	A computational tool, PredSL, which utilizes neural networks, Markov chains, profile hidden Markov models, and scoring matrices for the prediction of the subcellular localization of proteins in eukaryotic cells from the N-terminal amino acid sequence.	http://bioinformatics.biol.uoa.gr/PredSL	16689702
VDJsolver 1.0 Server	webserver	A program that analyses human immunoglobulin VDJ recombination.	https://services.healthtech.dtu.dk/services/VDJsolver-1.0/	17005006
PROMALS	webserver	PROMALS constructs multiple protein sequence alignments using information from database searches and secondary structure prediction.	http://prodata.swmed.edu/promals/	17267437
TRAM	software	A method that utilizes Hidden Markov models (HMMs) for the classification task.	http://www.cs.cmu.edu/~thlin/tram	18586707
Kinomer	database	Kinomer is a multilevel HMM library that models these protein kinase groups.	http://www.compbio.dundee.ac.uk/kinomer	18974176
PRED-LIPO	webserver	A Hidden Markov Model method for the prediction of lipoprotein signal peptides of Gram-positive bacteria.	http://bioinformatics.biol.uoa.gr/PRED-LIPO	19367716
webPRC	webserver	A program for aligning and scoring profile hidden Markov models.	http://www.ibi.vu.nl/programs/prcwww	19420063
BAR-PLUS	webserver	A server for the annotation of protein sequences relying on a comparative large-scale analysis on the entire UniProt.	http://bar.biocomp.unibo.it/bar2.0	21622657
Metaxa	software	A software tool for automated detection and discrimination among ribosomal small subunit (12S/16S/18S) sequences of archaea, bacteria, eukaryotes, mitochondria, and chloroplasts in metagenomes and environmental sequencing datasets.	http://microbiology.se/software/metaxa	21674231
TMHindex	software	A Combination Of Compositional Index And Genetic Algorithm For Predicting Transmembrane Helices Segments.	http://faculty.uaeu.ac.ae/nzaki/TMHindex.htm	21814556
GWCNV	software	A genome-wide algorithm for detecting CNV associations with diseases.	http://gwcnv.sourceforge.net	21827692
UUCD	database	A family-based database of ubiquitin and ubiquitin-like conjugation.	http://uucd.biocuckoo.org	23172288
treeHFM	R package	A probabilistic model which generalizes the theory of hidden Markov models to tree structured data.	https://cran.r-project.org/src/contrib/Archive/treeHFM/	30452534
CRISPR / Cas9	software	CRISPR/Cas9 system is a widely used genome editing tool.	https://github.com/penn-hui/TSAM	29672669
3DPatch	software	Fast 3D structure visualization with residue conservation.	https://github.com/davidjakubec/3DPatch	29931189
ARGs-OAP v2.1	software	ARGs-OAP v2.0 with an expanded SARG database and Hidden Markov Models for enhancement characterization and quantification of antibiotic resistance genes in environmental metagenomes.	http://smile.hku.hk/SARGs	29408954
HMMCAS	webserver	A web service for the detection of CRISPR-associated structural and functional domains in protein sequences.	http://i.uestc.edu.cn/hmmcas	28186905
FARME DB	database	A functional antibiotic resistance element database.	http://staff.washington.edu/jwallace/farme	28077567
iUUCD 2.0	database	Integrated annotations for Ubiquitin and Ubiquitin-like Conjugation database.	http://iuucd.biocuckoo.org	29106644
MTGIpick	software	MTGIpick allows the robust identification of genomic islands from a single genome.	https://github.com/bioinfo0706/MTGIpick	28025178
RStrucFam	webserver	RStrucFam is a web server to predict the structure, type of cognate RNA(s) and function(s) of proteins from mere sequence information. It has two components: the web server and the back-end database (HMMRBP).	http://caps.ncbs.res.in/rstrucfam	27717309
bcgTree	software	bcgTree which uses assembled bacterial genomes either from databases or own sequencing results from the user to reconstruct their phylogenetic history.	https://github.com/iimog/bcgTree	27603265
HMM-GRASPx	software	HMM-GRASPx accurately estimates the abundances of the antimicrobial resistance (AMR) gene families and enables accurate characterization of the resistome profiles of these microbial communities.	http://sourceforge.net/projects/hmm-graspx	27400380
Homology_benchmark	database	Benchmarking the next generation of homology inference tools.	http://sonnhammer.org/download/Homology_benchmark	27256311
HaMMLET	software	Fast Bayesian Inference of Copy Number Variants using Hidden Markov Models with Wavelet Compression.	http://schlieplab.org/Software/HaMMLET	27177143
MBPpred	webserver	Proteome-wide detection of membrane lipid-binding proteins using profile Hidden Markov Models.	http://bioinformatics.biol.uoa.gr/MBPpred	27048983
CESAR	software	Coding exon-structure aware realigner (CESAR) utilizes genome alignments for accurate comparative gene annotation.	https://github.com/hillerlab/CESAR	27016733
HistoneDB 2.0	database	A histone database with variants--an integrated resource to explore histones and their variants.	http://www.ncbi.nlm.nih.gov/projects/HistoneDB2.0	26989147
Motif Scanning Tools	webserver	An effective approach for annotation of protein families with low sequence similarity and conserved motifs: identifying GDSL hydrolases across the plant kingdom.	http://compbio.math.hr	26892257
SCAMPI2	webserver	Given the amino acid sequence of a putative alpha-helical membrane protein, SCAMPI predicts the topology of the protein.	http://scampi.bioinfo.se/	26644416
HHalign-Kbest	webserver	HHalign-Kbest server runs a full pipeline, from the generation of suboptimal HMM-HMM alignments to the evaluation of the best structural models.	http://bioserv.rpbs.univ-paris-diderot.fr/services/HHalign-Kbest	26231431
PyEMMA	software	A Software Package for Estimation, Validation, and Analysis of Markov Models.	http://pyemma.org	26574340
dbHiMo	database	A web-based epigenomics platform for histone-modifying enzymes.	http://hme.riceblast.snu.ac.kr	26055100
INPS	webserver	Predicting the impact of non-synonymous variations on protein stability from sequence.	http://inps.biocomp.unibo.it.	25957347
phyre2	webserver	The web portal for protein modeling, prediction and analysis.	http://www.sbg.bio.ic.ac.uk/phyre2	25950237
novPTMenzy	database	A database for enzymes involved in novel post-translational modifications.	http://www.nii.ac.in/novptmenzy.html	25931459
MnTEdb	database	A collective resource for mulberry transposable elements.	http://morus.swu.edu.cn/mntedb	25725060
SEECER	software	SEECER efficiently learns hundreds of thousands of HMMs and uses these to correct sequencing errors.	http://sb.cs.cmu.edu/seecer	23558750
mCarts	software	A hidden Markov model (HMM)-based algorithm mCarts to predict clustered functional RBP-binding sites by effectively integrating the number and spacing of individual motif sites.	http://zhanglab.c2b2.columbia.edu/index.php/MCarts	23685613
dbm	software	De novo inference of stratification and local admixture in sequencing studies.	http://stat.psu.edu/~yuzhang/software/dbm.tar	23734678
EKPD	database	A hierarchical database of eukaryotic protein kinases and protein phosphatases.	http://ekpd.biocuckoo.org	24214991
/	webserver	A web server for ab initio prediction of the human miRNAs and their precursors.	http://wwwmgs.bionet.nsc.ru/mgs/programs/rnaanalys	24372038
StochHMM	software	StochHMM provides a command-line program and C++ library that can implement a traditional HMM from a simple text file.	http://github.com/KorfLab/StochHMM	24489371
Cofactory	webserver	A method for prediction of enzyme cofactor specificity using only primary amino acid sequence information.	https://services.healthtech.dtu.dk/services/Cofactory-1.0/	24523134
3PFDB+	database	Database of Best represesentative PSSM Profiles of Protein Families.	http://caps.ncbs.res.in/3pfdbplus	24700812
Kinomer	database	A database of systematically classified eukaryotic protein kinases.	http://www.compbio.dundee.ac.uk/kinomer	18974176
cuticleDB	database	A relational database containing all structural proteins of Arthropod cuticle identified to date.	http://bioinformatics2.biol.uoa.gr/cuticleDB/index.jsp	17628275
